# Supplementary material for: Antibacterial Mechanisms and Skin-Protective Activities of Syzygium nervosum Leaf Extracts from Different Geographical Origins
Source: Int J Mol Sci. 2026 Jul 22;27(14):6515. doi: 10.3390/ijms27146515 (PMC13411812; doi:10.3390/ijms27146515)
Supplement: Supplementary file 1 [file ijms-27-06515-s001.zip]

Archive with 1 entries (1 files):
- ijms-4383356-supplementary.pdf
